# Supplementary material for: Bisphenol A Exposure and Asthma Development in School-Age Children: A Longitudinal Study
Source: PLoS One. 2014 Oct 30;9(10):e111383. doi: 10.1371/journal.pone.0111383 (PMC4214730; doi:10.1371/journal.pone.0111383)
Supplement: File S2 — Data set. (CSV) [file pone.0111383.s002.csv]

ID	gender	grade1	CQU_edu_fa	CQU_edu_mo	QU1_as_sx_1	QU2_as_sx_1	QU3_as_sx_1	logbpa_c1	fetatoba	envtoba	asthma2	asthma3	pet	status	time	al1_pc20a	al2_pc20a	al3_pc20a	asthmahistory
50111101	1	1	5	5	0	0	0	0.6556153866	0	1	0	0	1	0	48				0
50111102	1	1	5	5	0	0	0	0.734746211	0	1	0	0	0	0	48	7.579			0
50111104	1	1	5	5	0	0	0	-0.348842778	0	1	0	0	0	0	48	2.209			0
50111105	1	1	9	8	0	0	0	0.0990652235	0	0	0	0	0	0	48	20.814			0
50111107	1	1	5	8	0	0	0	0.2761568189	1	1	0	0	0	0	48				0
50111111	1	1	5	5	0	0	0	-0.096283328	1	0	0	0	0	0	48				0
50111116	1	1	5	5	0	0		-0.936707421	0	0	0	0	0	0	48	21.945			0
50111202	1	1	7	5	0	0		0.3237670862	1	1	0	0	0	0	48	5.946			0
50111204	1	1	8	8	0	0	0	0.9837595714	0	0	0	0	0	0	48	2.2	1.805	13.12	0
50111205	1	1				0	0	-0.046808071	0	0	0	0	0	0	48	24.248			0
50111206	1	1	5	8	0	1	0	0.2300562016	1	1	1	0	0	1	12	5.33			0
50111207	1	1	8	8	0	0	0	0.5273672418	0	1	0	0	0	0	48	2.755	6.964		0
50111208	1	1	4	4	0	1	0	0.654378165	0	0	1	0	0	1	12	2.212			0
50111210	1	1					0	-0.308623948	0	0	0	0	0	0	48				0
50111213	1	1	8	8	0	0		0.1499566479	0	0	0	0	1	0	48	21.005			0
50111214	1	1	5	6	0	0	0	1.5004205008	0	0	0	0	0	0	48				0
50111215	1	1	5	5	0	0	0	0.2383609419	1	0	0	0	0	0	48	0.765	9.572		0
50111303	1	1	8	8	0	0	0	-0.905274917	1	1	0	0	0	0	48				0
50111304	1	1				1	1	1.7123726419	0	0	1	1	0	1	12		1.203	5.42	0
50111305	1	1				0	0	-0.561148314	0	0	0	0	0	0	48				0
50111306	1	1	8	8	0	0	0	-0.338494813	0	0	0	0	0	0	48				0
50111307	1	1	5	5	0	0	0	-0.368754789	0	1	0	0	0	0	48	3.982			0
50111311	1	1	8	5	0	0	0	-0.182102396	0	1	0	0	1	0	48				0
50111315	1	1	5	5	0	0	0	-0.178294499	0	0	0	0	0	0	48	4.408	19.952	16.37	0
50111403	1	1	8	8	0	0	0	0.263457616	0	0	0	0	0	0	48				0
50111405	1	1	7		0	0		0.4441538161	0	0	0	0	0	0	48				0
50111408	1	1	5	5	0	0	0	0.179123593	0	0	0	0	0	0	48				0
50111409	1	1	5	8	0	0	0	-0.21281368	0	0	0	0	0	0	48	2.872	2.707		1
50111410	1	1	8	5	0	0	0	-0.588927932	0	0	0	0	1	0	48	16.661			0
50111413	1	1		3	0	0	0	0.8743887362	1	1	0	0	1	0	48				0
50111414	1	1	5	5	1	0	0	-0.262081439	0	1	0	0	0	0	48			10.55	0
50111416	1	1	9	8	0	0	0	-0.108166964	0	0	0	0	0	0	48	8.95			0
50111419	1	1	8	8	0	0	0	0.1876720646	0	1	0	0	0	0	48	8.706	20.814		0
50112101	1	2	5	5	0	0	0	-0.301012682	0	0	0	0	0	0	48				0
50112105	1	2	9	8	1	1	0	-0.202420464	1	1	1	0	0	1	12	14.966			0
50112106	1	2	4	4	0	0		-0.421129889	0	1	0	0	0	0	48				0
50112108	1	2	8	8	0	0	0	-0.130279648	0	0	0	0	0	0	48				0
50112110	1	2	8	8	0	0	0	-0.511605827	0	0	0	0	0	0	48				1
50112113	1	2	8	5	0	0	0	-0.586062916	0	0	0	0	0	0	48				0
50112115	1	2	8	5	0	0	0	-0.948152907	0	1	0	0	0	0	48				0
50112116	1	2	8	8	0	0	0	-0.588607521	0	0	0	0	0	0	48	2.329	10.743		0
50112204	1	2	7	5	0	0	1	-0.542718956	0	1	0	1	0	1	36	2.378	9.15	3.47	0
50112206	1	2	5	5	0	0	0	0.8242768212	0	0	0	0	0	0	48				0
50112209	1	2	8	5	0	0	0	0.2935436315	0	0	0	0	0	0	48	23.28	15.336		0
50112211	1	2	7	5	0	0	0	-0.540242398	1	1	0	0	1	0	48	8.467	8.562		0
50112214	1	2	8		0	1	0	-0.075500535	1	1	1	0	0	1	12	6.83			0
50112215	1	2	5	5	0		0	1.1448464221	0	0	0	0	1	0	48	5.514			1
50112216	1	2	8	8	0	1	1	0.0912959951	0	0	1	1	1	1	12				0
50112217	1	2	5	3	0	0	0	0.6937702658	0	0	0	0	0	0	48			22.19	1
50112303	1	2	8	8	1	0	0	-0.007250856	0	0	0	0	0	0	48	4.774	7.86		1
50112305	1	2	5	5	0	0	0	-0.276845116	0	0	0	0	0	0	48	7.331	15.203		0
50112306	1	2	5	5	0	0	1	1.3926681274	0	0	0	1	1	1	36	6.898			0
50112307	1	2	9	8	0	0	0	0.3410571592	1	0	0	0	1	0	48				0
50112309	1	2	7	5	0	0	0	-0.022400816	0	0	0	0	0	0	48	6.353		8.39	0
50112312	1	2	5	4	1	0	0	0.1737811217	0	0	0	0	0	0	48	7.412			0
50112314	1	2	6	4	0	1	0	-0.026577115	0	0	1	0	0	1	12				1
50112401	1	2	5	6	0	0	0	-0.226485469	0	0	0	0	0	0	48	9.292			0
50112402	1	2	5	5	0	0	0	0.3204594374	0	0	0	0	0	0	48	1.183			0
50112403	1	2	6	5	0	0	0	0.4519175837	0	1	0	0	0	0	48				0
50112404	1	2	6	6	0	0	0	-0.758852131	1	1	0	0	1	0	48	21.054		9.03	0
50112407	1	2	8	8	0	0	0	0.3228949289	0	0	0	0	0	0	48	3.299			0
50112408	1	2	5	5	1	0	0	0.8934603442	1	1	0	0	1	0	48				0
50112410	1	2	5	5	0	0	0	1.4586928759	0	0	0	0	1	0	48				0
50112411	1	2				1	0	0.1187941955	0	0	1	0	0	1	12				9999
50112412	1	2	9	8	0	0	0	1.0748078911	0	0	0	0	1	0	48				0
50112413	1	2	5	4	0	0	0	0.1025700285	1	1	0	0	0	0	48	15.897			0
50112414	1	2	5	5	0	0	0	0.9122131517	0	0	0	0	0	0	48				9999
50112415	1	2	3	3	0	0	0	0.8745542503	0	0	0	0	0	0	48				0
50112416	1	2		5	1	0	1	1.0640516271	0	1	0	1	0	1	36	7.579			0
50111121	2	1			0	0	0	-0.018571743	0	0	0	0	1	0	48	17.73			0
50111122	2	1	5	5	0	1	0	1.1622583841	0	0	1	0	0	1	12				9999
50111124	2	1	5	5	0		0	-0.716185274	1	1		0	0	0	12	7.746			0
50111126	2	1	5		0	0	0	0.461133304	0	0	0	0	0	0	48	0.336			0
50111127	2	1	6	5	0	0	0	-0.366312795	0	0	0	0	1	0	48	7.846			0
50111128	2	1	3	4	0	0	0	0.631089956	1	1	0	0	1	0	48		6.511		0
50111132	2	1	8	8	0	0	0	-0.766750386	0	0	0	0	0	0	48				0
50111134	2	1	5	5	0	0	0	0.5466408533	0	0	0	0	1	0	48	4.132		9.68	9999
50111135	2	1	8	8	0	0	1	-0.477123286	0	0	0	1	0	1	36	9.727			0
50111138	2	1				0	0	-0.347658058	0	0	0	0	1	0	48				0
50111222	2	1	8	5	0	0	0	0.4382231249	0	0	0	0	0	0	48				0
50111223	2	1	8	5	0	0	0	0.3732864183	0	0	0	0	0	0	48	6.315	6.53	7.26	0
50111224	2	1	5	5	1	1	0	2.1760200288	0	1	1	0	0	1	12				0
50111225	2	1	8	5	1	0	0	-0.808892147	1	0	0	0	0	0	48				0
50111226	2	1	5	5	0	0	0	0.4702203108	1	1	0	0	0	0	48				0
50111228	2	1	4	4	0	0	0	0.6299878966	0	0	0	0	1	0	48				0
50111230	2	1	5	5	0	0	0	-0.570447812	0	0	0	0	1	0	48				0
50111232	2	1	5	7	0	0	0	-0.024391933	0	1	0	0	1	0	48				0
50111324	2	1	8	8	0	0	0	-0.123006557	0	0	0	0	0	0	48	0.789			9999
50111327	2	1	8	6	0	0	0	-1.2438584	0	0	0	0	0	0	48	8.898	23.519	8.03	0
50111329	2	1	5	4	0		0	-0.432797418	0	0		0	0	0	12				0
50111333	2	1	5	5	0	0	0	1.0025047762	1	0	0	0	0	0	48	6.089			0
50111334	2	1	5	8	0	0	1	-0.262428588	0	0	0	1	0	1	36				0
50111335	2	1	8	5	0	0	0	0.1570618294	0	0	0	0	0	0	48				0
50111422	2	1	5	4	0	0	0	-0.21753769	0	1	0	0	0	0	48				0
50111423	2	1	5	5	0	0	0	-0.111574279	0	0	0	0	1	0	48	7.983			0
50111424	2	1	8	8	0	0	0	-0.756863991	0	0	0	0	0	0	48	6.195			9999
50111425	2	1	5	5	0	0	1	-1.198629077	0	0	0	1	0	1	36		16.055		0
50112122	2	2	7	5	0		0	-0.14027219	1	1	0	0	0	0	48	5	11.664		0
50112123	2	2	3	4	0	0	0	-0.061644322	0	0	0	0	0	0	48	24.65			0
50112125	2	2	5	5	0	0	0	-1.174461815	0	0	0	0	0	0	48				0
50112127	2	2	5	5	0	0	0	0.8707032658	0	0	0	0	0	0	48	5.267			0
50112128	2	2	4	5	0	1	0	0.1050359358	0	0	1	0	0	1	12	5.176		5.43	0
50112130	2	2	5	5	0	0	0	-0.447043264	0	0	0	0	0	0	48				0
50112132	2	2	5	7	0	0	0	1.4296764503	0	0	0	0	0	0	48	6.544			0
50112135	2	2	5		0	0	0	0.5369970648	0	0	0	0	1	0	48	13.407			0
50112221	2	2	9	5	0	0	0	0.1278192346	0	0	0	0	0	0	48				0
50112224	2	2	5	5	0	0	0	0.614834652	0	0	0	0	1	0	48	21.296			0
50112225	2	2	3	4	0	0	0	-1.133960112	0	0	0	0	1	0	48	10.57			0
50112228	2	2	5	5	0	0	0	-0.71961784	0	0	0	0	0	0	48	9.548			0
50112229	2	2	5	8	0	0	0	-0.392021218	0	0	0	0	0	0	48				0
50112230	2	2	5	5	0	0	0	-0.01554308	0	0	0	0	1	0	48			22.48	0
50112233	2	2	5	5	0	0	0	-0.077743704	0	0	0	0	0	0	48	6.953			0
50112234	2	2			0	0	0	-0.307016917	0	0	0	0	0	0	48				0
50112236	2	2			0	0	0	-0.309896962	0	0	0	0	0	0	48				0
50112322	2	2	8	8	0	0	0	-0.746401308	0	0	0	0	0	0	48				0
50112326	2	2	6	6	0	0	0	-0.961113347	0	0	0	0	0	0	48			17.33	0
50112327	2	2	2	4	0		1	2.3254863079	0	0	0	1	1	1	36	5.285			9999
50112328	2	2	6	5	0	0	0	-0.017098802	1	1	0	0	0	0	48				0
50112422	2	2	5	5	0	0	0	0.8567447501	0	0	0	0	1	0	48				0
50112423	2	2				0	0	0.1491835238	0	0	0	0	0	0	48				0
50112425	2	2	5	5	0	0	0	-0.260384078	0	1	0	0	0	0	48				0
50112426	2	2		5	0	0	0	0.7868011616	0	0	0	0	0	0	48	7.645			0
50112427	2	2	8	8	0	0	0	0.5575182443	0	0	0	0	0	0	48	6.181			0
50112428	2	2	5	6	0	0	0	-0.10331583	1	1	0	0	0	0	48	7.183			0
50112429	2	2	8	8	0	0	0	0.2223464785	0	0	0	0	0	0	48	17.329			0
50112431	2	2	5	4	0	0	0	0.7777565756	0	0	0	0	1	0	48				9999
50112435	2	2	5	8	0	0	0	-0.657213138	0	0	0	0	0	0	48	7.725	5.186		0
